# Supplementary material for: A neomorphic variant in SP7 alters sequence specificity and causes a high-turnover bone disorder
Source: Nat Commun. 2022 Feb 4;13:700. doi: 10.1038/s41467-022-28318-4 (PMC8816926; doi:10.1038/s41467-022-28318-4)
Supplement: Supplementary file 5 — Supplementary Dataset 1 [file 41467_2022_28318_MOESM5_ESM.xlsx]

## Sheet: Sheet1
This table below summarized the generation of S309W mutant mice.
Please notice that in addition to the S309W mutation, we designed our gRNA to intentional introduce two more synonymous mutation to remove the PAM site without changing AA.
Therefore, in the table below, WT is used interchangably to indicate either a true WT (DNA sequence identical to a WT) or a WT with the PAM site removed but no mutations affecting AA.
Color code: Blue (homozygous S309W); Green (heterozygous S309W); Yellow (mosaic mice containing S309W)
Animal	Genotype	Sequencing/TA cloning result summary	Outcome
ST-1	possibly homozygous S309W	Sequencing reads cleanly S309W, did not perform TA clone	reportedly dead shortly after birth but weren't able to get the corpse
ST-2	contains a frameshift mutation	Sequencing showed a frameshift mutation, did not perform TA clone	seems viable and healthy, sacrificed after confirming genotype
ST-3	possibly homozygous S309W	Sequencing reads cleanly S309W, did not perform TA clone	reportedly dead shortly after birth but weren't able to get the corpse
ST-4	unclear	Sequencing showed no S309W and some other mutations,did not perform TA clone	reportedly dead shortly after birth but weren't able to get the corpse
ST-5	unclear	Sequencing showed no S309W and some other mutations,did not perform TA clone	reportedly dead shortly after birth but weren't able to get the corpse
ST-6	unclear	Sequencing showed no S309W and some other mutations,did not perform TA clone	reportedly dead shortly after birth but weren't able to get the corpse
Remarks: First injection experiment, done in August 2018, reported had 6 pups, 5 died and only DNA was recovered and no corpse, the only live pup does not contain S309W mutation
681-1	Heterozygous for a 18nt deletion	6/10 WT, 4/10 has a 18nt deletion	seems viable and healthy, sacrificed after confirming genotype
Remarks: Injection was done in October 2018, this was the only live pup in this injection, all other pups presumably died in utero or at birth and were cannibalized
803-1	Mosaic for deletion and WT	3/10 has a 16nt deletion, 2/10 has two point mutations, 5/10 is WT	seems viable and healthy, sacrificed after confirming genotype
803-2	Mosaic for S309W, a short deletion, and WT	5/10 has the S309W mutation, 2/10 has a short deletion, 3/10 is WT	viable at 20wk with some skeletal phenotype, used for IVF
803-3	Mosaic for WT and S309W + extra point mutation	2/10 has S309W+L315F, 2/10 has S309W+L315F+R343G, 6/10 is WT	viable at birth, decreased mobility noted, found missing by 2wks (lost)
Remarks: Injection was done in October 2018, there were 3 live pups in this injection, other pups presumably died in utero or at birth and were cannibalized
804-1	WT	10/10 showed a WT	seems viable and healthy, sacrificed after confirming genotype
804-2	Mosaic for S309W, other point mutations and WT	10/20 has S309W, 7/20 is WT, 1/20 has S309W+E331G, 2/20 has other missense mutation	viable at birth, can barely walk, died at 5wk, partially cannilablized, tibia preserved
804-3	Mosaic for frameshift and WT	5/10 showed a frameshift mutation, 5/10 is WT	seems viable and healthy, sacrificed after confirming genotype
Remarks: Injection was done in October 2018, there were 3 live pups in this injection, other pups presumably died in utero or at birth and were cannibalized
IVF1M	Heterozygous for S309W	sanger sequencing showed heterozyous S309W mutation	died at birth, used for study
IVF2	WT	sanger sequencing showed WT	seems viable and healthy, sacrificed after confirming genotype
IVF3	WT	sanger sequencing showed WT	seems viable and healthy, sacrificed after confirming genotype
IVF4	WT	sanger sequencing showed WT	seems viable and healthy, sacrificed after confirming genotype
IVF5	WT	sanger sequencing showed WT	seems viable and healthy, sacrificed after confirming genotype
IVF6	WT	sanger sequencing showed WT	seems viable and healthy, sacrificed after confirming genotype
Remarks:in vitro fertilization using sperm from 803-2 on C57BL6 WT female. No TA cloning was performed because no possibility of mosaism is expected
719-1	Mosaic for WT, a frameshift and a deletion	3/10 is WT, 4/10 has a 12-nt deletion, 3/10 has a frameshift mutation	viable, sacrificed after confirming genotype
719-2	Mosaic for 3 short deletions	5/10 has a 12-nt deletion, 3/10 has a different 12-nt deletion, 2/10 has 10-nt deletion	died at birth, did not used for study
719-3	WT	10/10 showed a WT	viable, sacrificed after confirming genotype
719-4	Mosaic for 2 deletions	5/10 has a 3-nt deletion (removed 1 codon), 5/10 has a large deletion	viable, sacrificed after confirming genotype
719-5	Homozygous for S309W	10/10 showed the correct S309W mutation	died at birth, used for study
719-6	Mosaic for a frameshift insertion and a deletion	7/10 has a single base insertion, 3/10 has 13-nt deletion	died at birth, did not used for study
719-7	Mosaic for different deletions	TA cloning showed several different deletion 10 to 13-nt deletions	died at birth, did not used for study
719-8	Mosaic for WT and a frameshift	2/10 is WT, 8/10 has a single base deletion (frameshift)	died at birth, did not used for study
719-9	Mosaic for 2 deletions	3/10 has a 12-nt deletion, 7/10 has a 11-nt deletion	died at birth, did not used for study
719-10	WT	10/10 showed a WT	viable, sacrificed after confirming genotype
719-11	WT	10/10 showed a WT	viable, sacrificed after confirming genotype
719-12	WT	10/10 showed a WT	viable, sacrificed after confirming genotype
Remarks: this is from 2 injections done in July 2019. Total of 12 pups were born, 6 died at birth. All the live pups are either WT or mosaic for WT and other Sp7 frameshift/deletion but no S309W mutation
819-1	Mosaic for a short deletion and WT	4/10 has a 15-nt deletion, 6/10 is WT	sacrificed at birth
819-2	Mosaic for a short deletion, insertion and WT	2/10 has a single base insertion, 5/10 is WT, 3/10 has a 4-nt deletion	sacrificed at birth
819-3	Mosaic for a short deletion and WT	7/10 has a 14-nt deletion, 3/10 is WT	sacrificed at birth
819-4	homozygous for a 15-nt deletion	10/10 showed 15-nt deletion	sacrificed at birth
819-5	WT	10/10 showed a WT	sacrificed at birth
819-6	Mosaic for S309W and a frameshift insertion	3/10 has S309W mutation, 7/10 has a single base insertion (frameshift)	sacrificed at birth, kept just in case
819-7	mosaic but nearly a WT	9/10 showed a WT, 1/10 has a single base insertion (frameshift)	sacrificed at birth
819-8	Mosaic for S309W, S309X, and a small deletion	7/10 has S309W mutation, 1/10 has S309X instead of S309W, 2/10 11-nt deletion	sacrificed at birth, kept just in case
819-9	Mosaic for a deletion, S309W, S309W + 1 mutation	8/10 has 19-nt deletion, 1/10 has S309W mutation, 1/10 has S309W + I298V	sacrificed at birth, kept just in case
819-10	Mosaic for a short deletion and insertion	3/10 has a single base insertion, 3/10 has a 4-nt deletion, 4/10 has missense mutation	sacrificed at birth
819-11	Mosaic for S309W+F323S and a deletion	7/10 has S309W + F323S mutation, 3/10 has a big deletion	sacrificed at birth
819-12	homozygous for a big deletion	10/10 has a big deletion (>20-nt)	sacrificed at birth
819-13	Mosaic for a deletion and a frameshift mutation	5/10 has a 12-nt deletion, 5/10 has a frameshift deletion	sacrificed at birth
819-14	Mosaic for S309W and a single base deletion	5/10 has S309W mutation, 5/10 has a single base deletion (frameshift)	sacrificed at birth, kept just in case
819-15	Mosaic for a deletion and a frameshift mutation	3/10 has a big deletion (>20-nt) and 7/10 has a single base deletion (frameshift)	sacrificed at birth
819-16	Mosaic for S309W, S309W+K303R, and a big deletion	2/10 has S309W, 2/10 has S309W+K303R, 6/10 has a big deletion	sacrificed at birth, kept just in case
819-17	Homozygous for S309W	10/10 showed the correct S309W mutation	sacrificed at birth, used for study
819-18	Mosaic for a small and a big deletion	3/10 has a 9-nt deletion, 7/10 has a big (>30-nt) deletion	sacrificed at birth
819-19	Mosaic for S309W, a deletion and a big deletion	4/10 has S309W, 5/10 has a 12-nt deletion, 1/10 has a big deletion	sacrificed at birth, kept just in case
819-20	Homozygous for a frameshift mutation	10/10 showed a single base deletion (frameshift)	sacrificed at birth
819-21	Homozygous for a frameshift mutation	10/10 showed a single base deletion (frameshift)	sacrificed at birth
819-22	Mosaic for 2 deletions	7/10 showed a 17-nt deletion, 3/10 showed a big deletion	sacrificed at birth
819-23	Mosaic for 2 deletions	6/10 showed a 12-nt deletion, 4/10 showed a big deletion	sacrificed at birth
819-24	Homozygous for S309W	10/10 showed the correct S309W mutation	sacrificed at birth, used for study
Remarks: this is from several different injections done in August 2019. Total of 24 pups were born and, some were found dead right away, all live pups were also sacrificed at birth to look for newborns with the correct mutation
2102-1	WT	10/10 showed a WT	sacrificed at 24 days, used to compare with 2102-8
2102-2	Mosaic for a short deletion	6/10 is WT, 4/10 has a 12-nt deletion	sacrificed at 15wk, used to compare with 2102-7
2102-3	Mosaic for a mis-sense mutation	5/10 is WT, 5/10 has a mis-sense mutation	viable and healthy
2102-4	WT	7/10 showed a WT, 3/10 showed a mis-sense mutation	sacrificed at 15wk, used to compare with 2102-7
2102-5	Mosaic for a mis-sense mutation	7/10 showed a WT, 3/10 showed a mis-sense mutation	sacrificed at 24 days, used to compare with 2102-8
2102-6	Mosaic for a small and a big deletion	5/10 is WT, 3/10 has a 10-nt deletion, 2/10 has a big deletion	viable and healthy
2102-7	Mosaic for S309W and WT	8/10 WT, 2/10 has the correct S309W mutation	viable and healthy, sacrificed at 15wk for study
2102-8	Mosaic for S309W, deletion, and WT	3/10 WT, 3/10 small deletion, 2/10 big deletion, 2/10 has the correct S309W mutation	died at 24 days, used for study
2102-9	Mosaic for a big deletion	7/10 showed a WT, 3/10 showed a big deletion	viable and healthy
2102-10	Mosaic for different mutations	3/10 showed WT, 3/10 a small deletion, 1/10 a big deletion, 3/10 an insertion	viable and healthy
2102-11	Mosaic for mis-sense and small deletion	5/10 showed WT, 2/10 a small deletion, 3/10 a mis-sense mutation	viable and healthy
2102-12	Mosaic for mis-sense and small deletion	7/10 showed WT, 1/10 a small deletion, 2/10 a mis-sense mutation	viable and healthy
2102-13	Mosaic for different mutations	5/10 showed WT, 1/10 a small deletion, 2/10 an insertion, 2/10 a frameshift	viable and healthy
2102-14	Mosaic for a big deletion and mis-sense mutation	5/10 showed a big deletion, 1/10 showed a mis-sense mutation, 4/10 showed WT	viable and healthy
2102-15	Mosaic for a frameshift	7/10 showed a WT, 3/10 showed a frameshift mutation	runt, died at 20 days
Remarks: this is from multiple injections done in Feb 2021. Some pups died perinatally and a total of 15 pups survived post-weaning
