# Supplementary material for: A neomorphic variant in SP7 alters sequence specificity and causes a high-turnover bone disorder
Source: Nat Commun. 2022 Feb 4;13:700. doi: 10.1038/s41467-022-28318-4 (PMC8816926; doi:10.1038/s41467-022-28318-4)
Supplement: Supplementary file 6 — Supplementary Dataset 2 [file 41467_2022_28318_MOESM6_ESM.xlsx]

## Sheet: Sheet1
This table below summarized the four postnatal mosaic S309W mice
Animal	Genotype	Age when studied	Mobility	Body Size/Weight	Clavicle	Rib cage	Long bones
2102-8	2/10 S309W	died at 24 days old	decreased	decreased	shorter and thicker	smaller, rib bones are thicker	increase in trabecular bone in diaphyses
	3/10 has a 12bp deletion			7.5g at 24d		with uneven thickness	uneven cortical thickness,
	2/10 has a 97bp deletion			littermates 16-18g			increased fibula thickness
	3/10 WT
804-2	10/20 S309W	died at 5wks old	decreased	decreased, but no	unknown	unknown	increase in trabecular bone in diaphyses
	1/20 has S309W+E331G		can barely walk	weight data, partially			almost absence of medullary cavity,
	2/10 has other mis-sense mutation			canabilized			increased fibula thickness,
	7/10 WT						decreased overall mineralization
2102-7	2/10 S309W	viable, sacrificed at 15wks	appears normal	decreased	thicker	smaller, rib bones are thicker	uneven cortical thickness,
	8/10 WT			28.2g at 15wk			increased fibula thickness
				littermates 36-40g
803-2	5/10 S309W	viable, sacrificed at 20wks	decreased	decreased	shorter and thicker	smaller, rib bones are thicker	increase in trabecular bone in diaphyses
	2/10 has a 23nt deletion			23.6g at 20wk		with uneven thickness	significantly decreased medullary cavity,
	3/10 WT			littermates >40g			increased fibula thickness
