# Supplementary material for: A neomorphic variant in SP7 alters sequence specificity and causes a high-turnover bone disorder
Source: Nat Commun. 2022 Feb 4;13:700. doi: 10.1038/s41467-022-28318-4 (PMC8816926; doi:10.1038/s41467-022-28318-4)
Supplement: Supplementary file 7 — Supplementary Dataset 3 [file 41467_2022_28318_MOESM7_ESM.xlsx]

## Sheet: Tabelle3 (2)
Bone disorder	Inheritance	Gene	OMIM	Bone cell primarily affected	Skeletal dysplasia b	Bone compartment primarily affected	Body length	Spine	Skull	Long Bones	Fractures	Cranial nerve compression	Teeth
Sp7-associated high-turnover bone disorder	AD	SP7	-	Osteoblast	-	Cortical > trabecular	normal - increased	Scoliosis	Hyperostosis	Inhomogenous alterations of cortical thickness	Frequent	Yes	normal
Osteopoikilosis	AD	LEMD3	166700	Osteoblast	24	Trabecular	normal	osteosclerotic foci, most common in long bones, wrist, foot, ankle, pelvis, scapula			No	No
Melorheostosis with osteopoikilosis	AD	LEMD3	166700	Osteoblast	24	Cortical + trabecular		osteosclerotic foci + cortical thickening with "dripping candle wax" appearance			No	No
Melorheostosis	SP	MAP2K1	155950	Osteoblast	24	Cortical	normal - impaired	cortical thickening with "dripping candle wax" appearance			No	No
Osteopathia striata with cranial sclerosis	XL	AMER1	300373	Osteoclast	24	Trabecular, periostal (skull)		scoliosis, spondylolisthesis	Sclerosis	Sclerosis, clubfoot	No	Yes
Craniometaphyseal dysplasia	AD	ANKH	123000	Osteoblast + Osteoclast	24		normal - impaired		Sclerosis, hyperostosis	Metaphyseal widening		Yes	crowding
	AR	GJA1	218400
Diaphyseal dysplasia Camurati–Engelmann	AD	TGFB1	131300	Osteoblast	24	cortical (diaphyseal)	normal	sclerosis possible	sclerossi skull base	hyperostosis		Yes	-
Osteosclerosis	AD	LRP5	144750	Osteoblast	24	cortical	normal	minor involvement	endostal thickening	Cortical thickening	No	Rare	-
Sclerosteosis	AR	SOST	269500	Osteoblast	24	cortical	increased	scleostosis	calvarial overgrowth	Cortical thickening, syndactyly	No	Common	delayed eruption
	AR	LRP4	614305
Endosteal hyperostosis, van Buchem type	AR	SOST	239100	Osteoblast	24	cortical	normal	sclerostisis	hyperostosis	Cortical thickening	No	Common
Craniodiaphyseal dysplasia	AD	SOST	122860	Osteoblast	24			moderate scleosis	severe hyperostosis	Asymmetric hyperostosis and sclerosis	No	Yes
Pyle disease	AR	SFRP4	265900		24	trabecular + cortical	normal	platyspondyly	mildly affected	Expanded trabecular metaphyses	Frequent		delayed tooth eruption
FEO - Familial expansile Osteolysis	AD	TNFRSF11A	174810	Osteoclast	28	cortical + trabecular		no	-	Large osteolytic lesions	Yes	Yes	Premature tooth loss
PDB2 - Early Onset PDB	AD	TNFRSF11A	602080	Osteoclast	24	cortical + trabecular	impaired	yes	hyperostosis, mandible/maxilla disease	Progressive deformities	Yes	Yes	Premature tooth loss, hypoplasia
PDB5- Juvenile onset PDB	AR	TNFRSF11B	23900	Osteoclast	24	cortical + trabecular	impaired	vertebral collapse	hyperostosis	Progressive deformities	Yes	Yes	Premature tooth loss
ESH - Expansile Skeletal Hyperphosphatasia	AD	TNFRSF11A	602080	Osteoclast	-	cortical + trabecular		yes	hyperostosis		No		Premature tooth loss
Osteogenesis imperfecta, nondeforming with blue sclerae (Type 1)	AD	COL1A1a, COL1A2a	166200	Osteoblast	25	cortical + trabecular	normal - impaired	mild-to-moderate scoliosis	Wormian bones	Thin cortices, osteopenia	Yes	No	Dentinogenesis imeprfecta
Osteogenesis imperfecta, progressively deforming type (Type 3)	AD	COL1A1a, COL1A2a	259420	Osteoblast	25	cortical + trabecular	impaired	scoliosis	Wormian bones, cranial base anomalies	Thin cortices, osteopenia, thin diaphyses, progressive deformities	Yes	No	Dentinogenesis imeprfecta
Osteogenesis imperfecta, moderate form (Type IV)	AD	COL1A1a, COL1A2a	166220	Osteoblast	25	cortical + trabecular	impaired	moderate scoliosis	Wormian bones, cranial base anomalies	Thin cortices, osteopenia, thin diaphyses, progressive deformities	Yes	No	Dentinogenesis imeprfecta
Osteogenesis imperfecta Typ V	AD	IFITM5	610967	Osteoblast	25	cortical + trabecular	normal - impaired	mild-to-moderate scoliosis	Wormian bones	Hypertrophic callus, intamembranous ossification	Yes	No	Missing teeth
a most commonly affected genes
b Mortier GR et al. Nosology and classification of genetic skeletal disorders: 2019 revision. Am J Med Genet A. 179:2393-2419. 2019. PMID: 31633310
