# Supplementary material for: A neomorphic variant in SP7 alters sequence specificity and causes a high-turnover bone disorder
Source: Nat Commun. 2022 Feb 4;13:700. doi: 10.1038/s41467-022-28318-4 (PMC8816926; doi:10.1038/s41467-022-28318-4)
Supplement: Supplementary file 15 — Source Data File [file 41467_2022_28318_MOESM15_ESM.zip]

Archive with 2 entries (2 files):
- source data 1.xlsx
- source data 2 (markers labeled).pptx
