# Supplementary material for: A neomorphic variant in SP7 alters sequence specificity and causes a high-turnover bone disorder
Source: Nat Commun. 2022 Feb 4;13:700. doi: 10.1038/s41467-022-28318-4 (PMC8816926; doi:10.1038/s41467-022-28318-4)
Supplement: Supplementary file 15 — Source Data File [file 41467_2022_28318_MOESM15_ESM.zip › source data 1.xlsx]

## Sheet: Fig 2M
z position	WT (avr)	WT (SEM)	Het (raw)	Homo (avr)	Homo (SEM)
1	0.205033	0.0119683		0.0580233	0.0128291
2	0.203114	0.0110834		0.0587133	0.0131362
3	0.20317	0.0100645		0.06365	0.00806075
4	0.201429	0.00965768		0.0793533	0.00998154
5	0.200654	0.0101304		0.0660433	0.00223738
6	0.198541	0.0101807		0.07151	0.00844017
7	0.198505	0.0102296		0.05448	0.0105018
8	0.199543	0.0105188		0.0610267	0.00917606
9	0.200208	0.0109799		0.0700333	0.00649515
10	0.201245	0.0118747	0.13874	0.0482	0.0152051
11	0.201224	0.0130485	0.1286	0.04139	0.0122353
12	0.20239	0.0136785	0.12195	0.05789	0.0230091
13	0.203997	0.0139476	0.1232	0.0411233	0.0109441
14	0.205936	0.0138596	0.11629	0.04926	0.0137582
15	0.208143	0.0136935	0.11123	0.0409567	0.0118366
16	0.210034	0.0135486	0.10985	0.06266	0.0215717
17	0.211657	0.0133826	0.1178	0.0524833	0.0139311
18	0.212784	0.013308	0.1259	0.0521733	0.0134819
19	0.213851	0.0133038	0.12254	0.0454	0.0106981
20	0.2147	0.013347	0.11611	0.0626367	0.0205272
21	0.215892	0.0134585	0.11105	0.0521267	0.0119895
22	0.217193	0.0136882	0.1111	0.05204	0.0116128
23	0.218897	0.0138399	0.1123	0.0598567	0.0168606
24	0.220996	0.0139584	0.11353	0.0612633	0.0165444
25	0.223711	0.014	0.11802	0.0679067	0.0198718
26	0.226544	0.0140987	0.11825	0.0514033	0.0129586
27	0.22877	0.0141768	0.11705	0.0659933	0.0166765
28	0.230416	0.0142901	0.11391	0.0545967	0.0104742
29	0.232089	0.0145583	0.11158	0.0614167	0.0130213
30	0.234685	0.0150194	0.11151	0.06982	0.0172448
31	0.237834	0.0155909	0.11623	0.0729	0.0165737
32	0.240741	0.0159745	0.11946	0.0765533	0.0174916
33	0.242528	0.0162064	0.12064	0.0762433	0.0168892
34	0.244156	0.0165557	0.11983	0.0768867	0.0173163
35	0.247481	0.0170409	0.11828	0.07517	0.0169439
36	0.252536	0.0174715	0.11938	0.0652733	0.0086684
37	0.257088	0.01756	0.12223	0.07011	0.0114383
38	0.260018	0.017395	0.12368	0.0696233	0.00984111
39	0.26214	0.017399	0.12408	0.0671667	0.00642653
40	0.26463	0.0176665	0.12544	0.0576933	0.0089603
41	0.26709	0.0179854	0.1276	0.0673333	0.00478153
42	0.268376	0.0180354	0.12992	0.06485	0.00569681
43	0.268706	0.0177428	0.13168	0.07114	0.00703781
44	0.26938	0.0175024	0.13169	0.07117	0.00777755
45	0.270974	0.0175122	0.1297	0.0756667	0.0103596
46	0.272587	0.0176079	0.12814	0.08136	0.0144176
47	0.274267	0.017662	0.12924	0.0805267	0.0138122
48	0.276048	0.0176711	0.13233	0.0794267	0.012949
49	0.277585	0.0176143	0.13534	0.07894	0.0122148
50	0.278266	0.0175333	0.13723	0.0798967	0.0122805
51	0.277974	0.0173616	0.13848	0.0824367	0.0129785
52	0.277036	0.0171189	0.14	0.0845867	0.0134066
53	0.275948	0.016871	0.14221	0.0854533	0.0129756
54	0.275213	0.0167146	0.1455	0.0857767	0.0121744
55	0.27501	0.0166402	0.14987	0.0862667	0.0117159
56	0.275025	0.0166214	0.15354	0.0864067	0.0113864
57	0.274816	0.0164469	0.15573	0.0860667	0.0110234
58	0.274286	0.0160751	0.15688	0.0869033	0.0110556
59	0.273719	0.0157813	0.15878	0.0887367	0.0115123
60	0.273543	0.0157134	0.16118	0.0901533	0.0119084
61	0.273706	0.0156797	0.16254	0.0904933	0.0118192
62	0.273314	0.0155637	0.16445	0.0899733	0.0112961
63	0.271823	0.0153961	0.16602	0.08925	0.0104604
64	0.269791	0.0151403	0.16835	0.0841633	0.00733649
65	0.268317	0.0148363	0.1715	0.0850367	0.00787175
66	0.267547	0.0146873	0.17536	0.0855033	0.00906089
67	0.266877	0.0145844	0.17718	0.0917767	0.00973654
68	0.265111	0.0143129	0.17631	0.0878267	0.00859927
69	0.261881	0.0138244	0.17594	0.08843	0.00780533
70	0.257475	0.0133785	0.1785	0.0922733	0.0079439
71	0.253092	0.0131826	0.18266	0.0932933	0.00848626
72	0.249666	0.0131128	0.18616	0.0917467	0.00853221
73	0.24691	0.0130671	0.18842	0.0941267	0.00898007
74	0.244172	0.0130082	0.1903	0.0682167	0.0224252
75	0.241739	0.0128068	0.19239	0.0818333	0.00973531
76	0.239482	0.0124353	0.19464	0.07277	0.0189088
77	0.236402	0.0117742	0.19676	0.0963833	0.00749151
78	0.2321	0.0110963	0.19965	0.09727	0.00756608
79	0.227445	0.0107276	0.20333	0.09594	0.00661445
80	0.223411	0.0105956	0.20712	0.0916033	0.00623049
81	0.22056	0.0104633	0.21067	0.0844133	0.0110365
82	0.218372	0.0103066	0.21183	0.09558	0.00561656
83	0.21631	0.0100838	0.2104	0.0915533	0.0058739
84	0.214009	0.00977836	0.20909	0.0922	0.00611413
85	0.211652	0.00943053	0.21053	0.08848	0.00949877
86	0.209661	0.00912706	0.21375	0.0972633	0.00694712
87	0.20809	0.00909038	0.2174	0.0836	0.0151741
88	0.206921	0.00942014	0.22096	0.0932867	0.00686702
89	0.205669	0.00971157	0.2242	0.0984	0.00543346
90	0.204145	0.0097946	0.22622	0.104873	0.00996517
91	0.201944	0.00971906	0.22568	0.0981633	0.00367302
92	0.199162	0.00956633	0.2231	0.10957	0.0131478
93	0.196444	0.00946161	0.22073	0.11369	0.0163977
94	0.193891	0.00939851	0.22035	0.106643	0.00899224
95	0.191246	0.00926129	0.2212	0.10696	0.00894626
96	0.188639	0.0090746	0.22216	0.10646	0.00888408
97	0.186269	0.00908495	0.22289	0.106133	0.0088092
98	0.183735	0.00924553	0.22484	0.0996267	0.0020843
99	0.180819	0.00924934	0.22864	0.101353	0.00347748
100	0.178102	0.00907838	0.23246	0.0991133	0.00385947
101	0.17583	0.0088828	0.23356	0.106873	0.00916199
102	0.173818	0.00872164	0.23203	0.111957	0.0154121
103	0.172019	0.00838347	0.23151	0.104773	0.00936647
104	0.17033	0.00787143	0.23354	0.09807	0.00282546
105	0.168857	0.0073372	0.23755	0.10158	0.00477201
106	0.16785	0.00676745	0.24108	0.10177	0.00377027
107	0.16718	0.00610561	0.24179	0.10867	0.00916401
108	0.166541	0.00548141	0.24002	0.100427	0.00203031
109	0.16566	0.00505437	0.23834	0.101	0.00323538
110	0.164488	0.00480247	0.23938	0.103137	0.00539824
111	0.163688	0.00460027	0.2424	0.105677	0.00731851
112	0.162933	0.00444527	0.24558	0.105963	0.00660841
113	0.161779	0.00437034	0.24752	0.117857	0.0175581
114	0.160314	0.00447532	0.24823	0.101397	0.00390837
115	0.159065	0.00466887	0.24913	0.100197	0.00456549
116	0.157845	0.00477924	0.25156	0.10038	0.00589751
117	0.1566	0.00494508	0.2545	0.10646	0.011224
118	0.15534	0.00525578	0.25588	0.101857	0.00766209
119	0.154376	0.00545934	0.25631	0.10495	0.00901985
120	0.153773	0.00567618	0.2568	0.103583	0.00849521
121	0.153902	0.00591758	0.25678	0.0992833	0.00757455
122	0.153998	0.00611619	0.25662	0.0984367	0.0079945
123	0.153177	0.00614523	0.25837	0.10565	0.0123071
124	0.151308	0.00591991	0.26199	0.11825	0.00758736
125	0.149275	0.0055559	0.26518	0.119684	0.00737923
126	0.147787	0.00491597	0.266	0.109771	0.00814677
127	0.146734	0.00416911	0.26587	0.109602	0.00858539
128	0.145907	0.00363132	0.26595	0.109303	0.00926462
129	0.145216	0.00366635	0.26627	0.109322	0.00951275
130	0.144685	0.00426659	0.26545	0.110898	0.010802
131	0.144283	0.00489903	0.26418	0.119689	0.00890635
132	0.144266	0.00534327	0.26451	0.109313	0.0091626
133	0.144148	0.00559538	0.26675	0.109217	0.00943082
134	0.143596	0.00567121	0.27124	0.109294	0.00923806
135	0.142899	0.00565958	0.27719	0.109422	0.00929558
136	0.142374	0.00549232	0.28222	0.11735	0.00974111
137	0.142717	0.00515303	0.28348	0.101653	0.00791631
138	0.1436	0.0046462	0.2819	0.10063	0.00757058
139	0.14405	0.00435366	0.28024	0.121903	0.00656057
140	0.143971	0.00450044	0.27951	0.111037	0.00870331
141	0.143794	0.00472816	0.2796	0.127657	0.0088622
142	0.14363	0.00476337	0.28004	0.144107	0.0190565
143	0.143335	0.00462197	0.28054	0.131217	0.0165606
144	0.14284	0.00446305	0.28113	0.125967	0.0187033
145	0.142669	0.00451864	0.28198	0.13668	0.0088622
146	0.14273	0.00481584	0.28409	0.138593	0.00905649
147	0.142949	0.00531044	0.28622	0.12087	0.00913144
148	0.143319	0.00546506	0.28708	0.122713	0.00936772
149	0.143654	0.00533165	0.28608	0.123423	0.00990146
150	0.144366	0.00511981	0.2856	0.13355	0.0106121
151	0.145283	0.00509726	0.28676	0.135327	0.0111909
152	0.146031	0.0053199	0.2895	0.135259	0.0111983
153	0.146606	0.00564786	0.2921	0.13524	0.010581
154	0.146973	0.00600081	0.29498	0.153343	0.00968761
155	0.147673	0.00620401	0.29785	0.154627	0.00945564
156	0.149029	0.00588348	0.30034	0.12579	0.010219
157	0.150719	0.00518898	0.30208	0.126357	0.0115446
158	0.152147	0.00474172	0.30301	0.127103	0.0124983
159	0.152872	0.00485032	0.30328	0.128533	0.0130036
160	0.153166	0.00525368	0.30259	0.13038	0.0134821
161	0.153279	0.00570086	0.30062	0.13145	0.0141665
162	0.153421	0.00590861	0.29853	0.131543	0.0149463
163	0.154001	0.00601242	0.29644	0.13124	0.0153042
164	0.154617	0.00597369	0.29497	0.13143	0.0151058
165	0.15419	0.00583652	0.29555	0.111877	0.0151102
166	0.152504	0.00570967	0.29755	0.122697	0.00674431
167	0.150206	0.00570319	0.2996	0.122063	0.00704982
168	0.148255	0.00590471	0.30071	0.12104	0.00704389
169	0.147141	0.00631508	0.30293	0.120767	0.00688418
170	0.147045	0.00664034	0.30815	0.120827	0.00636679
171	0.147659	0.00685707	0.3122	0.120697	0.00565073
172	0.148561	0.00715104	0.31632	0.12075	0.00507961
173	0.149825	0.00756945	0.3198	0.12139	0.00475483
174	0.150987	0.00786105	0.31972	0.122447	0.00422097
175	0.151743	0.00784545	0.31451	0.123567	0.00402004
176	0.152461	0.00770071	0.30628	0.123487	0.00382082
177	0.153329	0.00754831	0.29743	0.121783	0.0027925
178	0.154311	0.00741232	0.29025	0.120327	0.00161667
179	0.155025	0.00728756	0.28634	0.120407	0.00160281
180	0.155425	0.00707117	0.28693	0.121677	0.00249846
181	0.155532	0.00676381	0.29191	0.122467	0.0032936
182	0.155904	0.00653375	0.29842	0.1225	0.00395186
183	0.156921	0.00633792	0.30358	0.122737	0.00460223
184	0.157704	0.00611072	0.30736	0.12646	0.00324321
185	0.15812	0.00590649	0.3103	0.127347	0.0025957
186	0.15824	0.00600891	0.31154	0.127953	0.00214322
187	0.157883	0.00625961	0.31035	0.128867	0.00217177
188	0.157	0.00641299	0.30733	0.129203	0.00243981
189	0.156372	0.00652934	0.30448	0.128867	0.00287502
190	0.156888	0.00674428	0.30214	0.128633	0.00312073
191	0.158394	0.00701638	0.30008	0.128757	0.00309616
192	0.159811	0.00732467	0.2983	0.128307	0.00326734
193	0.160544	0.00761629	0.29681	0.127547	0.00402021
194	0.160681	0.0079795	0.29521	0.1269	0.00454977
195	0.160714	0.00831258	0.29392	0.126317	0.0047129
196	0.161079	0.00858939	0.29499	0.125713	0.00457383
197	0.16123	0.00884102	0.29851	0.121463	0.00382114
198	0.161319	0.00904786	0.30231	0.1211	0.00343292
199	0.161369	0.00919435	0.30551	0.120187	0.00289284
200	0.16119	0.00913749	0.30902	0.119703	0.00259977
201	0.160647	0.00883898	0.31243	0.120003	0.00259285
202	0.160244	0.00846935	0.31443	0.120743	0.00263397
203	0.16056	0.00818206	0.31424	0.121733	0.00277959
204	0.162055	0.00801582	0.31321	0.122707	0.00303649
205	0.164249	0.00800661	0.31321	0.124	0.00367861
206	0.166293	0.00815572	0.31447	0.125497	0.00445004
207	0.16769	0.00850095	0.31633	0.127277	0.0052888
208	0.16864	0.00893611	0.31787	0.128767	0.00617706
209	0.169379	0.00930591	0.31773	0.12959	0.00682241
210	0.169961	0.00949664	0.31488	0.12914	0.00706541
211	0.170698	0.00967792	0.31078	0.12788	0.00671061
212	0.171655	0.00987344	0.30584	0.126947	0.00601469
213	0.17257	0.0101604	0.30172	0.129063	0.00529777
214	0.17339	0.0106886	0.30024	0.12927	0.00529284
215	0.174349	0.0113002	0.30066	0.130007	0.00506623
216	0.175322	0.0117994	0.3008	0.131443	0.00462141
217	0.17603	0.0120379	0.30012	0.132863	0.00488878
218	0.17649	0.0119724	0.29975	0.133507	0.00571736
219	0.176962	0.0117207	0.30018	0.13321	0.00602357
220	0.17711	0.0113871	0.30058	0.133107	0.0059686
221	0.176538	0.0110938	0.29893	0.13382	0.00640501
222	0.175636	0.010793	0.29551	0.134883	0.00696799
223	0.175441	0.0103376	0.29171	0.135337	0.00674219
224	0.175204	0.00970679	0.28846	0.13527	0.00549143
225	0.174877	0.00922273	0.28539	0.134793	0.00403783
226	0.174409	0.00918302	0.28349	0.135073	0.0037025
227	0.173609	0.00952732	0.28429	0.13585	0.00439218
228	0.172678	0.0100577	0.28743	0.13603	0.00534753
229	0.172069	0.010604	0.29069	0.135517	0.00609971
230	0.171711	0.0110082	0.29162	0.13509	0.0063173
231	0.171499	0.0110679	0.28906	0.13453	0.00605461
232	0.171478	0.0108614	0.28445	0.13364	0.00547113
233	0.171911	0.0104948	0.28	0.132233	0.00513625
234	0.172729	0.0101156	0.27701	0.130737	0.0051674
235	0.173399	0.0097223	0.27547	0.138737	0.0139546
236	0.173389	0.00926281	0.27566	0.138793	0.0138466
237	0.172847	0.00858069	0.27732	0.135657	0.0101754
238	0.172015	0.00764078	0.27843	0.13598	0.0104729
239	0.171346	0.00690587	0.27872	0.135623	0.0111982
240	0.171049	0.00681767	0.27946	0.135367	0.0118236
241	0.170497	0.00706402	0.28077	0.14431	0.0207499
242	0.169329	0.0072601	0.28199	0.135037	0.0119914
243	0.167885	0.00729281	0.28219	0.13489	0.0120744
244	0.166446	0.00724732	0.28062	0.139263	0.0175074
245	0.165077	0.0070965	0.27763	0.114563	0.00711026
246	0.164166	0.00696923	0.27529	0.1209	0.00438831
247	0.164034	0.00698849	0.27506	0.11328	0.00717072
248	0.164434	0.00721509	0.27563	0.112777	0.00672724
249	0.164964	0.00754809	0.27497	0.11018	0.00751581
250	0.164914	0.00781808	0.2728	0.10869	0.00704015
251	0.164337	0.00798548	0.2705	0.103397	0.0100293
252	0.163526	0.00806892	0.26885	0.0993733	0.0130265
253	0.163089	0.00817686	0.26822	0.102537	0.00998949
254	0.163105	0.00829584	0.26717	0.102147	0.00949741
255	0.163224	0.00831803	0.26594	0.101547	0.00874443
256	0.16309	0.00836585	0.2653	0.102523	0.00750134
257	0.162549	0.00846209	0.2653	0.101863	0.00768863
258	0.161814	0.00838229	0.26426	0.09784	0.00976967
259	0.160857	0.00790909	0.261	0.10031	0.00848601
260	0.159348	0.00711127	0.257	0.0953933	0.0110082
261	0.157569	0.00642386	0.2558	0.09147	0.012906
262	0.156234	0.00609374	0.25939	0.0902167	0.0123976
263	0.155427	0.00596878	0.26586	0.0957733	0.0078705
264	0.154674	0.0057349	0.27104	0.0976167	0.00726487
265	0.15358	0.00538048	0.27193	0.107083	0.0105118
266	0.151957	0.00516593	0.26834	0.108197	0.0107318
267	0.150376	0.00524372	0.26252	0.10763	0.0102108
268	0.14937	0.00539773	0.25779	0.100517	0.00732619
269	0.149116	0.00542841	0.25571	0.09943	0.00825814
270	0.149465	0.00544995	0.25587	0.100133	0.00897414
271	0.149955	0.00549894	0.25691	0.102867	0.00979103
272	0.150151	0.00539174	0.25858	0.10031	0.00929368
273	0.150298	0.0051708	0.26092	0.10145	0.0095853
274	0.150624	0.004918	0.26325	0.0998167	0.00859886
275	0.151355	0.00462366	0.26465	0.103977	0.0100513
276	0.152535	0.00440274	0.26459	0.10371	0.00959722
277	0.153773	0.00449158	0.26315	0.103027	0.00946156
278	0.15459	0.00473611	0.2612	0.1021	0.00951307
279	0.155079	0.00499612	0.25931	0.10244	0.0102612
280	0.155486	0.00512694	0.25744	0.101613	0.00987336
281	0.155477	0.00511152	0.25483	0.100997	0.0089902
282	0.155037	0.00515635	0.25155	0.101507	0.00805012
283	0.154899	0.00541123	0.24822	0.102047	0.00769974
284	0.1554	0.00577834	0.24587	0.10193	0.0080484
285	0.15648	0.00613983	0.24547	0.10079	0.00874185
286	0.157835	0.00650819	0.24584	0.0997533	0.00883062
287	0.158714	0.00679764	0.24572	0.0995267	0.00825562
288	0.159246	0.00674068	0.24587	0.10061	0.00811425
289	0.160009	0.00643059	0.24713	0.100777	0.00815865
290	0.161006	0.00627257	0.24772	0.10058	0.00872859
291	0.162346	0.00630496	0.24585	0.10051	0.0090759
292	0.163582	0.00655858	0.24273	0.09959	0.00818245
293	0.16414	0.00693737	0.24032	0.0988667	0.00752762
294	0.164128	0.00719533	0.23877	0.09816	0.00756117
295	0.163747	0.00728296	0.23756	0.09764	0.00771539
296	0.163465	0.00727624	0.23632	0.0976767	0.00756835
297	0.163694	0.00726589	0.23544	0.0977067	0.0071083
298	0.164396	0.00734533	0.23544	0.0970433	0.00626719
299	0.165167	0.00755586	0.23486	0.0961833	0.00538975
300	0.16594	0.00788662	0.23278	0.0961033	0.00484672
301	0.167027	0.0083238	0.23008	0.0912733	0.00486966
302	0.168264	0.00874374	0.22833	0.0904867	0.00534173
303	0.16925	0.0090538	0.2277	0.09015	0.00543815
304	0.169596	0.00932759	0.2273	0.09089	0.00527564
305	0.169293	0.00961123	0.22636	0.0922667	0.00528622
306	0.16871	0.00992297	0.22531	0.09274	0.00540553
307	0.168267	0.0101667	0.22402	0.0915633	0.00527567
308	0.168225	0.0103006	0.22177	0.09582	0.0034495
309	0.168076	0.0102999	0.21918	0.0951167	0.00402344
310	0.16791	0.0102875	0.21685	0.0942667	0.00458405
311	0.1681	0.0103507	0.21398	0.0931867	0.00495242
312	0.168832	0.0103144	0.21078	0.0923	0.00525142
313	0.169934	0.0102231	0.20853	0.0917667	0.00522135
314	0.171295	0.0102185	0.20765	0.0810033	0.00982285
315	0.172416	0.0103252	0.2083	0.0804367	0.0098756
316	0.17283	0.0104147	0.20922	0.0803333	0.00999461
317	0.172423	0.0105324	0.20874	0.081	0.00999365
318	0.17162	0.0107707	0.20658	0.0815833	0.00961634
319	0.171631	0.0110211	0.20359	0.0812167	0.0088405
320	0.172301	0.0112779	0.20078	0.0844733	0.00477924
321	0.173102	0.0114033	0.19757	0.0840133	0.00442379
322	0.1738	0.0114964	0.19316	0.0834633	0.00431406
323	0.175155	0.0114766	0.1891	0.0826867	0.00415626
324	0.176875	0.011396	0.18667	0.08214	0.00377742
325	0.178185	0.0112028	0.18651	0.07106	0.0126167
326	0.178923	0.0110545	0.1873	0.06955	0.0136555
327	0.179212	0.0110442	0.18642	0.0757433	0.00697971
328	0.179656	0.0112999	0.18407	0.0742933	0.00718007
329	0.180352	0.0118026	0.18205	0.0730267	0.00730162
330	0.181092	0.0123542	0.18134	0.07247	0.0072934
331	0.18185	0.0127863	0.18144	0.0723367	0.00692515
332	0.1827	0.0131373	0.18101	0.0720933	0.00641356
333	0.183555	0.0134679	0.18049	0.06307	0.0132408
334	0.184921	0.0136765	0.17929	0.06187	0.0144441
335	0.186911	0.0136535	0.1766	0.0602233	0.0151889
336	0.189804	0.0133993	0.17269	0.0581867	0.0151177
337	0.193116	0.0132547	0.16934	0.0567	0.0148523
338	0.19639	0.0131759	0.1676	0.0559467	0.0150822
339	0.199486	0.0131089	0.16598	0.05532	0.0158704
340	0.202499	0.0130007	0.16326	0.05444	0.0168719
341	0.205294	0.0129103	0.15927	0.0649833	0.00650213
342	0.208419	0.0129529	0.15525	0.0524533	0.0171062
343	0.211836	0.0131616	0.15141	0.0595133	0.00884324
344	0.215424	0.013281	0.1489	0.0486967	0.0185149
345	0.218961	0.0132086	0.1468	0.0635967	0.00433071
346	0.222189	0.013106	0.14527	0.05892	0.0066552
347	0.225394	0.0131437	0.1442	0.0454767	0.0159123
348	0.228755	0.0133278	0.1428	0.0524	0.00806882
349	0.231852	0.0134857	0.13977	0.0542333	0.00688411
350	0.234455	0.0135286	0.13605	0.0498667	0.0141997
351	0.236481	0.0133927	0.13329	0.04922	0.0146728
352	0.238734	0.013157	0.13241	0.0482333	0.0157333
353	0.241885	0.0129266	0.13232	0.0457267	0.0173104
354	0.245224	0.0127247	0.13176	0.0452867	0.0173983
355	0.24823	0.0125303	0.13014	0.0398133	0.0204172
356	0.250928	0.0122526	0.12748	0.04005	0.0199096
357	0.253725	0.0119932	0.12479	0.03915	0.020604
358	0.256333	0.0120086	0.12293	0.03823	0.0209089
359	0.258207	0.0122063	0.12187	0.0438167	0.0182592
360	0.259411	0.0124993	0.11924	0.02104	0.00274438
361	0.26025	0.0129285	0.11458	0.0310433	0.0117707
362	0.260827	0.0134492	0.10987
363	0.260945	0.0136754	0.14837
364	0.260326	0.0134288	0.14964
365	0.259823	0.0129922	0.15511
366	0.260024	0.0125804
367	0.26118	0.0123171
368	0.263125	0.0123265
369	0.265041	0.0125766
370	0.266068	0.0128201
371	0.266209	0.0129168
372	0.265858	0.0128875
373	0.265509	0.0129481
374	0.265634	0.0131491
375	0.266129	0.0134087
376	0.266636	0.0136263
377	0.266866	0.0138815
378	0.266713	0.014102
379	0.265989	0.0141916
380	0.264476	0.0142668
381	0.262037	0.0144573
382	0.259207	0.01481
383	0.256725	0.0153797
384	0.254709	0.0160205
385	0.252918	0.0165943
386	0.251468	0.0172522
387	0.250346	0.0180164
388	0.249485	0.0187463
389	0.248534	0.0192569
390	0.247335	0.0194364
391	0.245429	0.0194618
392	0.242174	0.0194523
393	0.237657	0.0193326
394	0.233157	0.0190437
395	0.229772	0.0185706
396	0.227706	0.0179908
397	0.226066	0.0175246
398	0.223997	0.0173692
399	0.22132	0.0173002
400	0.21861	0.0172229
401	0.216418	0.0171365
402	0.21406	0.0167478
403	0.210657	0.0160499
404	0.206771	0.0152331
405	0.203556	0.0145227
406	0.201229	0.0139573
407	0.19897	0.0135711
408	0.197091	0.0133884
409	0.195995	0.0133076
410	0.198351	0.0124248
411	0.197717	0.012265
412	0.196425	0.012208
413	0.194259	0.012086
414	0.191101	0.011944
415	0.188689	0.0120237
416	0.187049	0.0124219
417	0.18385	0.0152792
418	0.18231	0.0151568
419	0.180337	0.0153377
420	0.178308	0.0157256
421	0.176147	0.0162066
422	0.173925	0.0167386
423	0.171452	0.017234
424	0.178926	0.0177249
425	0.176608	0.017852
426	0.173886	0.0178233
427	0.170516	0.0177636
428	0.166408	0.0177246
429	0.161392	0.0176353
430	0.17315	0.00817706
431	0.169017	0.00887356
432	0.17915	0.00128
433	0.173625	0.000415
434	0.167925	0.001615
435	0.163385	0.003095

## Sheet: Fig 2N
Genotype	BMD
WT	0.15479
WT	0.20784
WT	0.17694
WT	0.20783
WT	0.22378
WT	0.17187
WT	0.19687
WT	0.21416
Het	0.23166
Homo	0.09703
Homo	0.09541
Homo	0.1056

## Sheet: Fig 3C
Primary chondrocytes, 2d:													Primary chondrocytes, 5d:
	Sox9	Col2a1	Col10a1	Runx2	Sp7	Col1a1	Mmp13	Alpl	Ibsp	Bglap	Rankl			Sox9	Col2a1	Col10a1	Runx2	Sp7	Col1a1	Mmp13	Alpl	Ibsp	Bglap	Rankl
GFP	19452.2	2774.47	942.924	825.203	176.945	717.585	22942.1	420.607	2181.85	7281.11	215.95		GFP	18941.9	4800.54	1046.05	906.049	472.045	6200.09	31157.3	2680.89	4299.95	17473.7	121.422
GFP	15701.3	2735.31	853.961	606.357	215.365	912.788	16689.6	338.368	1662.34	3862.87	309.295		GFP	13509.7	7183.04	794.984	680.846	500.16	3834.59	34465.2	3774.97	5903.29	17960.3	349.307
GFP	20159.6	3783.71	1317.24	886.925	211.833	489.979	19359.1	406.698	1457.32	4061.6	468.782		GFP	15498.1	3820.53	993.488	785.197	626.186	4150.83	37631.7	3812.55	5881.86	16996.3	246.011
GFP	18294.8	3384.46	1063.82	914.285	320.508	872.991	19336.5	394.925	1646.2	4405.56	134.737		GFP	16187	4810.33	814.882	959.067	583.042	7309.8	41245.3	3183.29	6742.87	18250.2	708.081
GFP	18511.4	3917.05	1099.11	1045.47	204.774	449.609	24744.8	436.621	1713.32	4741.43	209.185		GFP	14992	4625.37	975.482	840.957	556.9	6512.35	34088.4	3089.69	4733	18039.3	297.103
Sp7 WT	12658	3428.7	861.774	720.937	265.632	2217.6	40900.7	409.938	2118.47	15190.4	320.872		Sp7 WT	18781.4	9695.49	1069.44	1143.72	577.646	12854.9	60325.4	4812.9	15061.7	29073.1	209.187
Sp7 WT	8427.5	2977.59	753.243	730.864	240.544	2506.59	38448.2	409.91	2107.99	11002.5	224.432		Sp7 WT	18182.1	6586.99	786.392	987.023	750.418	10970.5	55713	3227.58	10830.4	22129.6	278.511
Sp7 WT	11390.3	3148.61	929.848	587.361	248.403	2238.94	33743.4	361.175	1571.21	10638.2	216.192		Sp7 WT	10561.3	3276.47	612.985	664.456	902.675	9697.78	56695.5	4529.52	14061.6	25132.5	413.174
Sp7 WT	8936.23	1951.2	474.291	460.128	217.583	1308.6	21081	304.217	2455.49	12194	111.231		Sp7 WT	18751	5497.18	863.001	1001.06	731.086	16537.2	55184.8	3281.64	10902.8	23938.4	143.236
Sp7 WT	8185.02	1825.79	500.493	370.859	291.711	315.8	22434.8	257.119	1618.68	9611.33	679.339		Sp7 WT	14383.1	4087.6	877.947	754.228	583.287	8444.3	47648	2785.53	8818.02	19389.4	249.794
Sp7 Mut	8141.39	3140.79	916.528	949.726	568.31	3579.44	8700.65	624.431	1858.94	2537.23	640.784		Sp7 Mut	7700.25	2398.12	309.316	925.693	879.194	17459.9	30247.8	1181.47	4557.22	1585.02	2455.53
Sp7 Mut	8358.2	3387.09	766.122	1120.8	639.377	4555.93	10269.4	683.874	2565.49	3134.24	337.126		Sp7 Mut	5720.28	1699.21	241.672	629.994	916.731	12650.7	22245.1	929.389	2576.77	1434.73	2652.79
Sp7 Mut	8717.72	3157.36	867.088	894.955	533.62	3130.61	8284.15	604.093	1948.2	2197.18	452.573		Sp7 Mut	6603.96	2685.54	234.941	562.084	847.586	17571.8	28228.2	1156.97	4672.95	1450.97	2663.82
Sp7 Mut	9067.12	3419.32	1024.04	1069.55	573.206	1888.25	9006.19	550.874	1611.81	2126.28	232.861		Sp7 Mut	8067.27	3034.18	346.778	997.601	811.921	21141.5	32574.1	1031.9	3198.71	1498.61	1057.54
Sp7 Mut	4680.58	3211.77	650.372	768.114	674.13	3996.77	9644.78	668.754	2532.43	3037.97	433.998		Sp7 Mut	8697.84	3398.91	356.685	903.577	822.766	33748.6	30049.6	1204.63	2896.4	1514.68	2180.31
MSCs, 2d:													MSCs, 5d:
	Sox9	Col2a1	Col10a1	Runx2	Sp7	Col1a1	Mmp13	Alpl	Ibsp	Bglap	Rankl			Sox9	Col2a1	Col10a1	Runx2	Sp7	Col1a1	Mmp13	Alpl	Ibsp	Bglap	Rankl
GFP	672.726	1.85662	15.3725	300.188	0.520822	121024	606.748	67.9683	0.125568	23.8087	39.874		GFP	544.908	1.61591	12.6209	637.398	5.40759	92931.4	85.6932	32.4217	1.92801	40.0839	30.474
GFP	697.843	0.882819	14.6618	495.571	0.11322	114039	613.296	56.9005	1.12337	21.4667	15.677		GFP	518.762	0.724585	30.0087	604.684	10.8366	109598	141.268	37.838	0.423998	31.4578	20.707
GFP	664.955	0.527701	13.0054	493.281	0.548612	101987	511.249	48.8035	2.78881	38.9111	7.655		GFP	570.351	1.08807	22.8228	987.41	9.564	97699.1	173.86	40.1655	0.716869	43.5359	31.187
GFP	993.964	2.77438	9.34107	474.85	1.96699	195956	207.598	97.9278	0.185179	18.3086	23.26		GFP	519.824	2.0157	31.841	267.486	14.2181	82452.8	193.619	48.4833	1.3881	34.5095	35.26
Sp7 WT	699.196	0.848425	4.54861	227.575	2.58007	131527	726.366	70.1556	1.92022	27.9482	10.314		GFP	337.411	0.710801	54.2534	204.828	4.25869	173085	162.732	59.0791	0.260302	21.4163	28.631
Sp7 WT	391.393	0	12.0841	333.849	0.560672	174388	2077.33	63.3659	1.1325	38.1378	5.7		Sp7 WT	538.121	0.722726	11.4259	615.162	5.32862	94934.8	118.194	71.4873	0.618328	54.2382	43.31
Sp7 WT	660.029	1.29381	6.2566	384.649	0.970506	137418	1311.03	72.5512	3.16904	27.8309	15.779		Sp7 WT	356.626	1.23538	8.35195	393.123	6.82598	121526	145.821	36.3006	0.902069	43.4838	18.717
Sp7 WT	712.753	7.58407	11.4789	637.564	18.306	135236	1479.14	222.392	6.05647	95.5605	13.26		Sp7 WT	335.742	0.176773	15.1549	227.382	4.46704	105445	180.683	65.3116	1.3564	39.8372	14.6
Sp7 Mut	686.573	0.703854	11.3091	612.199	10.5185	141415	764.283	64.44	1.62993	21.7877	4.083		Sp7 WT	619.751	0.927171	8.6934	644.304	3.23309	124867	473.242	27.9879	1.34111	61.4536	21.356
Sp7 Mut	702.793	1.08183	11.2269	613.587	11.5689	134456	921.517	57.9309	1.38181	20.2511	10.415		Sp7 WT	207.823	2.24623	71.1433	248.562	6.69623	190033	967.436	104.172	1.92998	60.343	35.264
Sp7 Mut	706.915	4.0822	9.17674	387.19	7.75272	135438	253.367	59.5947	0.821954	12.2777	23.838		Sp7 Mut	369.725	1.35334	11.9385	891.404	129.009	166660	173.816	60.8389	0.880654	34.5206	34.834
Sp7 Mut	986.49	1.32268	9.24895	564.013	15.0708	270036	412.874	132.119	0.555597	32.0384	20.16		Sp7 Mut	265.417	5.08631	14.7775	402.608	60.8612	165508	110.688	28.4901	0.32869	14.5908	54.946
													Sp7 Mut	164.877	1.51105	6.32783	768.981	76.2873	167812	117.264	35.2854	0.125932	19.3163	56.354
													Sp7 Mut	190.437	2.33369	10.4439	764.278	61.4197	322023	74.3202	44.0275	0.934326	22.9036	76.56
													Sp7 Mut	207.879	2.19539	53.2218	272.992	65.0402	286913	321.059	82.7963	0.836104	27.2813	45.623
